# Supplementary material for: One new species of Pseudopoda Jäger, 2000 from Shennongjia, Central China (Araneae, Sparassidae)
Source: Biodivers Data J. 2024 Aug 2;12:e130445. doi: 10.3897/BDJ.12.e130445 (PMC11316140; doi:10.3897/BDJ.12.e130445)
Supplement: XML Treatment for Pseudopoda guanmenshan [file BDJ.12.e130445-treatment1.xml]

<!DOCTYPE tp:taxon-treatment
  PUBLIC "-//TaxonX//DTD Taxonomic Treatment Publishing DTD v0 20100105//EN" "tax-treatment-NSO.dtd">
<tp:taxon-treatment xmlns:tp="http://www.plazi.org/taxpub"><tp:treatment-meta><mixed-citation publication-type="journal"><person-group><name><surname>Wen</surname><given-names>Lelei</given-names></name><name><surname>Li</surname><given-names>Changchun</given-names></name><name><surname>Zhong</surname><given-names>Yang</given-names></name></person-group><article-title>One new species of <italic><tp:taxon-name><tp:taxon-name-part taxon-name-part-type="genus" reg="Pseudopoda">Pseudopoda</tp:taxon-name-part></tp:taxon-name></italic> Jäger, 2000 from Shennongjia, Central China (<tp:taxon-name><tp:taxon-name-part taxon-name-part-type="order">Araneae</tp:taxon-name-part></tp:taxon-name>, <tp:taxon-name><tp:taxon-name-part taxon-name-part-type="family">Sparassidae</tp:taxon-name-part></tp:taxon-name>)</article-title><source>Biodivers Data J</source><day>02</day><month>08</month><year>2024</year><volume>12</volume><pub-id pub-id-type="doi">10.3897/BDJ.12.e130445</pub-id></mixed-citation></tp:treatment-meta><tp:nomenclature><tp:taxon-name>
            <object-id xmlns:xlink="http://www.w3.org/1999/xlink" content-type="arpha" xlink:type="simple">3BDCEA1E-53EA-58DE-BBC1-1350EAF51AE3</object-id>
            <tp:taxon-name-part taxon-name-part-type="genus">Pseudopoda</tp:taxon-name-part>
            <tp:taxon-name-part taxon-name-part-type="species">guanmenshan</tp:taxon-name-part>
            <object-id xmlns:xlink="http://www.w3.org/1999/xlink" content-type="zoobank" xlink:type="simple" object-id-type="ZooBank">103AC57F-B91A-4A77-A933-CD7F54B9807E</object-id>
          </tp:taxon-name><tp:taxon-status xmlns:xlink="http://www.w3.org/1999/xlink" xlink:type="simple">sp. nov.</tp:taxon-status></tp:nomenclature><tp:treatment-sec sec-type="materials"><title>Materials</title><list list-type="alpha-lower" list-content="occurrences"><list-item><p><bold>Type status:</bold> <named-content xmlns:xlink="http://www.w3.org/1999/xlink" content-type="dwc:typeStatus" xlink:type="simple">Holotype</named-content>. <bold>Occurrence:</bold> individualID: <named-content xmlns:xlink="http://www.w3.org/1999/xlink" content-type="dwc:individualID" xlink:type="simple">HUST-SPA-24-001</named-content>; sex: <named-content xmlns:xlink="http://www.w3.org/1999/xlink" content-type="dwc:sex" xlink:type="simple">male</named-content>; <bold>Taxon:</bold> scientificName: <named-content xmlns:xlink="http://www.w3.org/1999/xlink" content-type="dwc:scientificName" xlink:type="simple"><italic><tp:taxon-name><tp:taxon-name-part taxon-name-part-type="genus" reg="Pseudopoda">Pseudopoda</tp:taxon-name-part><tp:taxon-name-part taxon-name-part-type="species" reg="guanmenshan">guanmenshan</tp:taxon-name-part></tp:taxon-name></italic> sp. nov.</named-content>; <bold>Location:</bold> country: <named-content xmlns:xlink="http://www.w3.org/1999/xlink" content-type="dwc:country" xlink:type="simple">China</named-content>; stateProvince: <named-content xmlns:xlink="http://www.w3.org/1999/xlink" content-type="dwc:stateProvince" xlink:type="simple">Hubei</named-content>; locality: <named-content xmlns:xlink="http://www.w3.org/1999/xlink" content-type="dwc:locality" xlink:type="simple">Muyu Town, Guanmenshan Scenic Area</named-content>; verbatimElevation: <named-content xmlns:xlink="http://www.w3.org/1999/xlink" content-type="dwc:verbatimElevation" xlink:type="simple">1200 m</named-content>; verbatimLatitude: <named-content xmlns:xlink="http://www.w3.org/1999/xlink" content-type="dwc:verbatimLatitude" xlink:type="simple">31.45°N</named-content>; verbatimLongitude: <named-content xmlns:xlink="http://www.w3.org/1999/xlink" content-type="dwc:verbatimLongitude" xlink:type="simple">110.40°E</named-content>; <bold>Identification:</bold> identifiedBy: <named-content xmlns:xlink="http://www.w3.org/1999/xlink" content-type="dwc:identifiedBy" xlink:type="simple">Yang Zhong</named-content>; <bold>Event:</bold> samplingProtocol: <named-content xmlns:xlink="http://www.w3.org/1999/xlink" content-type="dwc:samplingProtocol" xlink:type="simple">by hand</named-content>; year: <named-content xmlns:xlink="http://www.w3.org/1999/xlink" content-type="dwc:year" xlink:type="simple">2023</named-content>; month: <named-content xmlns:xlink="http://www.w3.org/1999/xlink" content-type="dwc:month" xlink:type="simple">October</named-content>; day: <named-content xmlns:xlink="http://www.w3.org/1999/xlink" content-type="dwc:day" xlink:type="simple">23</named-content></p></list-item><list-item><p><bold>Type status:</bold> <named-content xmlns:xlink="http://www.w3.org/1999/xlink" content-type="dwc:typeStatus" xlink:type="simple">Holotype</named-content>. <bold>Occurrence:</bold> individualID: <named-content xmlns:xlink="http://www.w3.org/1999/xlink" content-type="dwc:individualID" xlink:type="simple">HUST-SPA-24-002-005</named-content>; sex: <named-content xmlns:xlink="http://www.w3.org/1999/xlink" content-type="dwc:sex" xlink:type="simple">1 male, 3 females</named-content>; <bold>Taxon:</bold> scientificName: <named-content xmlns:xlink="http://www.w3.org/1999/xlink" content-type="dwc:scientificName" xlink:type="simple"><italic><tp:taxon-name><tp:taxon-name-part taxon-name-part-type="genus" reg="Pseudopoda">Pseudopoda</tp:taxon-name-part><tp:taxon-name-part taxon-name-part-type="species" reg="guanmenshan">guanmenshan</tp:taxon-name-part></tp:taxon-name></italic> sp. nov.</named-content>; <bold>Location:</bold> country: <named-content xmlns:xlink="http://www.w3.org/1999/xlink" content-type="dwc:country" xlink:type="simple">China</named-content>; stateProvince: <named-content xmlns:xlink="http://www.w3.org/1999/xlink" content-type="dwc:stateProvince" xlink:type="simple">Hubei</named-content>; locality: <named-content xmlns:xlink="http://www.w3.org/1999/xlink" content-type="dwc:locality" xlink:type="simple">Muyu Town, Guanmenshan Scenic Area</named-content>; verbatimElevation: <named-content xmlns:xlink="http://www.w3.org/1999/xlink" content-type="dwc:verbatimElevation" xlink:type="simple">1200 m</named-content>; verbatimLatitude: <named-content xmlns:xlink="http://www.w3.org/1999/xlink" content-type="dwc:verbatimLatitude" xlink:type="simple">31.45°N</named-content>; verbatimLongitude: <named-content xmlns:xlink="http://www.w3.org/1999/xlink" content-type="dwc:verbatimLongitude" xlink:type="simple">110.40°E</named-content>; <bold>Identification:</bold> identifiedBy: <named-content xmlns:xlink="http://www.w3.org/1999/xlink" content-type="dwc:identifiedBy" xlink:type="simple">Yang Zhong</named-content>; <bold>Event:</bold> samplingProtocol: <named-content xmlns:xlink="http://www.w3.org/1999/xlink" content-type="dwc:samplingProtocol" xlink:type="simple">by hand</named-content>; year: <named-content xmlns:xlink="http://www.w3.org/1999/xlink" content-type="dwc:year" xlink:type="simple">2023</named-content>; month: <named-content xmlns:xlink="http://www.w3.org/1999/xlink" content-type="dwc:month" xlink:type="simple">October</named-content>; day: <named-content xmlns:xlink="http://www.w3.org/1999/xlink" content-type="dwc:day" xlink:type="simple">23</named-content></p></list-item></list></tp:treatment-sec><tp:treatment-sec sec-type="Description"><title>Description</title><p><bold>Male.</bold> PL 5.0, PW 4.6, AW 2.7, OL 6.6, OW 4.7. Eyes: AME 0.24, ALE 0.34, PME 0.26, PLE 0.38, AME–AME 0.18, AME–ALE 0.07, PME–PME 0.24, PME–PLE 0.18, AME–PME 0.29, ALE–PLE 0.17, CH–AME 0.35, CH–ALE 0.47. Setation: Palp: 131, 101, 2101; Fe: I–III 323, IV 321; Pa: I–IV 101; Ti: I–II 2026, III–IV 2126; Mt: I–II 1014, III 2026, IV 3036. Measurements of palp and legs: Palp 6.4 (2.1, 0.7, 1.0, –, 2.6), I 19.3 (5.5, 1.3, 5.6, 5.1, 1.8), II 20.5 (5.9, 1.3, 6.1, 5.4, 1.8), III 15.4 (4.6, 1.1, 4.5, 3.7, 1.5), IV 16.9 (5.0, 1.0, 4.5, 4.6, 1.8). Leg formula: II-I-IV-III. The carapace is yellowish-brown dorsally, with black patches, shallow fovea and radial furrows. Chelicerae are pale reddish-brown. The sternum is yellow, with a few random black spots. Endites and labium are yellowish-brown. Legs are yellow, with brown dots randomly distributed and covered by short spines and setae. The dorsal opisthosoma is yellowish-brown with two pairs of dark muscle sigilla and a white transversal band in the posterior half. The ventral opisthosoma is uniformly yellowish-brown with some black patches (Fig. <xref ref-type="fig" rid="F11748541">1</xref>A and B). Chelicerae with three promarginal and four retromarginal teeth and with ~ 28 denticles (Fig. <xref ref-type="fig" rid="F11748541">1</xref>E).</p><p>Cymbium approximately 2.5 times the length of the tibia. Spermophore running submarginally and retrolaterally in tegulum. Conductor arising from tegulum at 12:00 o’clock position, covering the tip of embolus. Basal part of embolus broad, almost covering subtegulum, while the distal part tapers gradually and becomes trapezoidal at distal end. Embolic projection emerging at the middle margin of embolus as a pointed hump. Anterior margin of vRTA almost straight in ventral view (Fig. <xref ref-type="fig" rid="F11748537">2</xref>).</p><p>Female. PL 5.2, PW 4.5, AW 2.7, OL 5.4, OW 3.5. Eyes: AME 0.23, ALE 0.30, PME 0.26, PLE 0.32, AME–AME 0.20, AME–ALE 0.11, PME–PME 0.33, PME–PLE 0.26, AME–PME 0.25, ALE–PLE 0.26, CH AME 0.35, CH ALE 0.37. Setation: Palp: 131, 101, 2121, 1014; Fe: I–III 323, IV 321; Pa: I–IV 101; Ti: I–IV 2126; Mt: I–II 2024, III–IV 3036. Measurements of palp and legs: Palp 6.1 (2.0, 0.5, 1.3, –, 2.3), I 18.7 (5.4, 1.3, 5.4, 4.9, 1.7), II 19.4 (5.7, 1.3, 5.8, 5.0, 1.6), III 15.1 (4.8, 1.1, 4.3, 3.7, 1.2), IV 16.1 (5.0, 1.1, 4.1, 4.5, 1.4). Leg formula: II-I-IV-III. Chelicerae with three promarginal and four retromarginal teeth and with ~ 32 denticles (Fig. <xref ref-type="fig" rid="F11748541">1</xref>F).</p><p>Epigynal field clearly wider than long; median margin of lateral lobes parallel and almost straight; posterior incision of lateral lobes and epigynal bulges distinct. Copulatory opening located at middle part of epigyne. In dorsal view, space between fertilisation ducts and first winding smaller than width of first winding, posterior end of first winding of internal duct system freely visible. Membranous sac between fertilisation ducts almost trapezoidal (Fig. <xref ref-type="fig" rid="F11748541">1</xref>H and Fig. <xref ref-type="fig" rid="F11748539">3</xref>).</p><p>Colouration as in males, opisthosoma brown dorsally (Fig. <xref ref-type="fig" rid="F11748541">1</xref>C and D).</p></tp:treatment-sec><tp:treatment-sec sec-type="Diagnosis"><title>Diagnosis</title><p>Males of <italic><tp:taxon-name><tp:taxon-name-part taxon-name-part-type="genus" reg="Pseudopoda">Pseudopoda</tp:taxon-name-part><tp:taxon-name-part taxon-name-part-type="species" reg="guanmenshan">guanmenshan</tp:taxon-name-part></tp:taxon-name></italic> sp. nov. are similar to those of <italic><tp:taxon-name><tp:taxon-name-part taxon-name-part-type="genus" reg="Pseudopoda">P.</tp:taxon-name-part><tp:taxon-name-part taxon-name-part-type="species" reg="tji">tji</tp:taxon-name-part></tp:taxon-name></italic> Jäger, 2015 (<xref ref-type="bibr" rid="B11748495">Jäger 2015</xref>: figs. 1−3) in having the dRTA with a long finger-like and bulged basal part, but it can be distinguished by the following combination of characters: (1) The embolus arising from tegulum at 8:00 o’clock position, with a triangular embolic projection (in <italic><tp:taxon-name><tp:taxon-name-part taxon-name-part-type="genus" reg="Pseudopoda">P.</tp:taxon-name-part><tp:taxon-name-part taxon-name-part-type="species" reg="tji">tji</tp:taxon-name-part></tp:taxon-name></italic>, it is at the 9:00 o’clock position, without EP); (2) The tegulum is oval without tegular protrusion (the tegulum is oval, with TP in <italic><tp:taxon-name><tp:taxon-name-part taxon-name-part-type="genus" reg="Pseudopoda">P.</tp:taxon-name-part><tp:taxon-name-part taxon-name-part-type="species" reg="tji">tji</tp:taxon-name-part></tp:taxon-name></italic>); and (3)The RTA arising basally from the tibia, with the vRTA lacking a rounded protrusion in retrolateral view (in <italic><tp:taxon-name><tp:taxon-name-part taxon-name-part-type="genus" reg="Pseudopoda">P.</tp:taxon-name-part><tp:taxon-name-part taxon-name-part-type="species" reg="tji">tji</tp:taxon-name-part></tp:taxon-name></italic>, it is medially positioned with the vRTA having a rounded protrusion) (Fig. <xref ref-type="fig" rid="F11748537">2</xref>). The females of this species can be separated from other <italic><tp:taxon-name><tp:taxon-name-part taxon-name-part-type="genus" reg="Pseudopoda">Pseudopoda</tp:taxon-name-part></tp:taxon-name></italic> species by their unique anterior margins of lateral lobes, which are almost ∩-shaped (Fig. <xref ref-type="fig" rid="F11748539">3</xref>A and B).</p></tp:treatment-sec><tp:treatment-sec sec-type="Etymology"><title>Etymology</title><p>The species name is derived from the name of the type locality; noun in apposition.</p></tp:treatment-sec><tp:treatment-sec sec-type="Distribution"><title>Distribution</title><p>Known only from the type locality in Shennongjia, Hubei Province, China (Fig. <xref ref-type="fig" rid="F11748543">4</xref>).</p></tp:treatment-sec><tp:treatment-sec sec-type="Notes"><title>Notes</title><p>We have presented the copulatory behaviour diagram for this newly-identified species within its native habitat (Fig. <xref ref-type="fig" rid="F11748541">1</xref>G).</p></tp:treatment-sec><tp:treatment-sec><!--Section generated to contain objects referenced in tp:taxon-treatment.--><fig id="F11748541" position="float" orientation="portrait"><object-id xmlns:xlink="http://www.w3.org/1999/xlink" content-type="arpha" xlink:type="simple">71144AC3-34BD-5561-A418-BEE71851163C</object-id><object-id xmlns:xlink="http://www.w3.org/1999/xlink" content-type="doi" xlink:type="simple">10.3897/BDJ.12.e130445.figure1</object-id><label>Figure 1.</label><caption><p><italic><tp:taxon-name><tp:taxon-name-part taxon-name-part-type="genus" reg="Pseudopoda">Pseudopoda</tp:taxon-name-part><tp:taxon-name-part taxon-name-part-type="species" reg="guanmenshan">guanmenshan</tp:taxon-name-part></tp:taxon-name></italic> sp. nov., habitus (A–D), cheliceral dentition (E, F), live specimens (G) and schematic course of internal duct system (H). A, B, E holotype male (HUST-SPA-24-001); C, D, F paratype female (HUST-SPA-24-002). A, C, G dorsal view; B, D, E , F ventral view. Scale bar: A–D 1 mm; E, F 0.5 mm.</p></caption><graphic xmlns:xlink="http://www.w3.org/1999/xlink" xlink:href="bdj-12-e130445-g001.png" position="float" id="oo_1078224.png" orientation="portrait" xlink:type="simple"><uri content-type="original_file" xlink:type="simple">https://binary.pensoft.net/fig/1078224</uri></graphic></fig><fig id="F11748537" position="float" orientation="portrait"><object-id xmlns:xlink="http://www.w3.org/1999/xlink" content-type="arpha" xlink:type="simple">3BA5EFDE-54CB-5C76-8D46-BE9CEB410EC7</object-id><object-id xmlns:xlink="http://www.w3.org/1999/xlink" content-type="doi" xlink:type="simple">10.3897/BDJ.12.e130445.figure2</object-id><label>Figure 2.</label><caption><p><italic><tp:taxon-name><tp:taxon-name-part taxon-name-part-type="genus" reg="Pseudopoda">Pseudopoda</tp:taxon-name-part><tp:taxon-name-part taxon-name-part-type="species" reg="guanmenshan">guanmenshan</tp:taxon-name-part></tp:taxon-name></italic> sp. nov., male holotype (HUST-SPA-24-001), left palp (A–C), A prolateral view; B ventral view; C retrolateral view. Abbreviations: BB = basal bulge of dorsal RTA; C = conductor; E = embolus; EP = embolic projection; F = finger-like tip of dorsal RTA; Sp = spermophore; St = subtegulum; T = tegulum; vRTA = ventral branch of RTA. Scale bar: 0.5 mm.</p></caption><graphic xmlns:xlink="http://www.w3.org/1999/xlink" xlink:href="bdj-12-e130445-g002.png" position="float" id="oo_1078222.png" orientation="portrait" xlink:type="simple"><uri content-type="original_file" xlink:type="simple">https://binary.pensoft.net/fig/1078222</uri></graphic></fig><fig id="F11748539" position="float" orientation="portrait"><object-id xmlns:xlink="http://www.w3.org/1999/xlink" content-type="arpha" xlink:type="simple">A4941442-4BA5-52F7-9712-2EA75B5C8257</object-id><object-id xmlns:xlink="http://www.w3.org/1999/xlink" content-type="doi" xlink:type="simple">10.3897/BDJ.12.e130445.figure3</object-id><label>Figure 3.</label><caption><p><italic><tp:taxon-name><tp:taxon-name-part taxon-name-part-type="genus" reg="Pseudopoda">Pseudopoda</tp:taxon-name-part><tp:taxon-name-part taxon-name-part-type="species" reg="guanmenshan">guanmenshan</tp:taxon-name-part></tp:taxon-name></italic> sp. nov., female paratype (HUST-SPA-24-002), epigyne (A, B), vulva (C). A ventral view; B ventral view, macerated and embedded in Arabic gum; C dorsal view, macerated and embedded in Arabic gum. Abbreviations: CO = copulatory opening; EB = epigynal bulges; FD = fertilisation duct; FW = first winding; LL = lateral lobes; MS = membranous sac; PI = posterior incision of LL; S = spermatheca. Scale bar: 0.3 mm.</p></caption><graphic xmlns:xlink="http://www.w3.org/1999/xlink" xlink:href="bdj-12-e130445-g003.jpg" position="float" id="oo_1078493.jpg" orientation="portrait" xlink:type="simple"><uri content-type="original_file" xlink:type="simple">https://binary.pensoft.net/fig/1078493</uri></graphic></fig><fig id="F11748543" position="float" orientation="portrait"><object-id xmlns:xlink="http://www.w3.org/1999/xlink" content-type="arpha" xlink:type="simple">15A9D718-77A2-5017-8E12-EDF85724DBB9</object-id><object-id xmlns:xlink="http://www.w3.org/1999/xlink" content-type="doi" xlink:type="simple">10.3897/BDJ.12.e130445.figure4</object-id><label>Figure 4.</label><caption><p>Collection locality of <italic><tp:taxon-name><tp:taxon-name-part taxon-name-part-type="genus" reg="Pseudopoda">Pseudopoda</tp:taxon-name-part><tp:taxon-name-part taxon-name-part-type="species" reg="guanmenshan">guanmenshan</tp:taxon-name-part></tp:taxon-name></italic> sp. nov.</p></caption><graphic xmlns:xlink="http://www.w3.org/1999/xlink" xlink:href="bdj-12-e130445-g004.jpg" position="float" id="oo_1090867.jpg" orientation="portrait" xlink:type="simple"><uri content-type="original_file" xlink:type="simple">https://binary.pensoft.net/fig/1090867</uri></graphic></fig></tp:treatment-sec><ref-list><ref id="B11748495"><element-citation xmlns:xlink="http://www.w3.org/1999/xlink" publication-type="article" xlink:type="simple"><person-group person-group-type="author"><name name-style="western"><surname>Jäger</surname><given-names>Peter</given-names></name></person-group><year>2015</year><article-title>Conductor-less and vertically niched: new species of the genus <italic><tp:taxon-name><tp:taxon-name-part taxon-name-part-type="genus" reg="Pseudopoda">Pseudopoda</tp:taxon-name-part></tp:taxon-name></italic> (<tp:taxon-name><tp:taxon-name-part taxon-name-part-type="order">Araneae</tp:taxon-name-part></tp:taxon-name>: <tp:taxon-name><tp:taxon-name-part taxon-name-part-type="family">Sparassidae</tp:taxon-name-part></tp:taxon-name>: <tp:taxon-name><tp:taxon-name-part taxon-name-part-type="subfamily">Heteropodinae</tp:taxon-name-part></tp:taxon-name>) from Myanmar</article-title><source>Arachnology</source><volume>16</volume><issue>9</issue><fpage>333</fpage><lpage>350</lpage><pub-id pub-id-type="doi">10.13156/arac.2015.16.9.333</pub-id></element-citation></ref></ref-list></tp:taxon-treatment>
